# Supplementary material for: Genetic Targeting of dSAMTOR, A Negative dTORC1 Regulator, during Drosophila Aging: A Tissue-Specific Pathology
Source: Int J Mol Sci. 2023 Jun 2;24(11):9676. doi: 10.3390/ijms24119676 (PMC10253371; doi:10.3390/ijms24119676)
Supplement: Supplementary file 1 [file ijms-24-09676-s001.zip]

Archive with 1 entries (1 files):
- ijms-2404464-supplementary.pdf
